# Supplementary material for: A Comparison of the Safety, Efficacy, and Accuracy of Frame-Based versus Remebot Robot-Assisted Stereotactic Systems for Biopsy of Brainstem Tumors
Source: Brain Sci. 2023 Feb 20;13(2):362. doi: 10.3390/brainsci13020362 (PMC9954386; doi:10.3390/brainsci13020362)
Supplement: Supplementary file 1 [file brainsci-13-00362-s001.zip]

Archive with 1 entries (1 files):
- brainsci-2174060-supplementary.xlsx
