# Supplementary material for: A Comparison of the Safety, Efficacy, and Accuracy of Frame-Based versus Remebot Robot-Assisted Stereotactic Systems for Biopsy of Brainstem Tumors
Source: Brain Sci. 2023 Feb 20;13(2):362. doi: 10.3390/brainsci13020362 (PMC9954386; doi:10.3390/brainsci13020362)
Supplement: Supplementary file 1 [file brainsci-13-00362-s001.zip › brainsci-2174060-supplementary.xlsx]

## Sheet: Sheet1
Table S1. Demographic and clinical information of patients in Remebot robot-assisted brainstem biopsy group.
Case No.	Age (year)	Sex	Site of lesion	Main symptoms	Site of biopsy	Group	Trajectory	Length of trajectory(mm)	Duration (mins)	operation timen(mins)	compliaction	Histological diagnosis	WHO grading	Following treatment
1	41	M	Midbrain	Vertigo,ataxia	Midbrain	Remebot	Transtemporal	86	67	41	Nystagmus	Diffuse astrocytoma	II	Radiotherapy
2	6	M	Pons	Vertigo,ataxia	Pons	Remebot	Transcerebellar	63	89	53	no	Diffuse glioma	II	Radiotherapy
3	12	M	Brainstem*	Ataxia, IIP#	Pons	Remebot	Transcerebellar	73	74	37	no	Diffuse astrocytoma	II	Radiotherapy
4	8	F	Mesencephalic and pontine	Vertigo,ataxia	Pons	Remebot	Transcerebellar	72	78	49	no	Diffuse glioma	II	Radiotherapy
5	4	F	Pons	Motor deficit	Pons	Remebot	Transcerebellar	67	92	37	no	Diffuse astrocytoma	II	Radiotherapy
6	20	F	Brainstem	Facioplegia	Pons	Remebot	Transcerebellar	76	77	43	no	Diffuse astrocytoma	II	Radiotherapy
7	7	F	Brainstem	Asymptomatic	Pons	Remebot	Transcerebellar	73	101	40	no	Diffuse astrocytoma	II	Radiotherapy
8	16	F	Mesencephalic and pontine	Sensory deficit	Pons	Remebot	Transcerebellar	75	82	60	no	Diffuse glioma	II	Radiotherapy
9	8	F	Mesencephalic and pontine	Facioplegia	Pons	Remebot	Transcerebellar	65	93	39	no	Diffuse glioma	II	Radiotherapy
10	33	F	Pons	Vertigo,Sensory deficti	Pons	Remebot	Transcerebellar	77	76	44	no	Diffuse midline glioma	IV	Chemo-radiotherapy
11	55	M	Mesencephalic and pontine	Vertigo,IIP	Pons	Remebot	Transcerebellar	72	71	46	no	High grade glioma	IV	Chemo-radiotherapy
12	75	F	Pons	Facioplegia, motor deficit	Pons	Remebot	Transcerebellar	74	91	59	no	Diffuse large B-cell lymphoma		Chemo-radiotherapy
13	6	M	Brainstem	Ataxia	Pons	Remebot	Transcerebellar	63	94	38	no	Diffuse midline glioma	IV	Chemo-radiotherapy
14	13	F	Mesencephalic and pontine	IIP	Midbrain	Remebot	Transtemporal	89	72	47	no	Diffuse astrocytoma	II	Radiotherapy
15	6	F	Mesencephalic and pontine	Motor deficit	Pons	Remebot	Transcerebellar	62	85	42	no	Diffuse midline glioma	IV	Chemo-radiotherapy
16	5	F	Mesencephalic and pontine	Ataxia	Pons	Remebot	Transcerebellar	65	84	43	no	Diffuse midline glioma	IV	Chemo-radiotherapy
17	8	M	Pons	IIP	Pons	Remebot	Transcerebellar	67	75	50	no	Anaplastic ependymoma	III	Chemo-radiotherapy
18	7	F	Brainstem	IIP	Pons	Remebot	Transcerebellar	68	86	39	no	Diffuse midline glioma	IV	Chemo-radiotherapy
19	30	F	Mesencephalic and pontine	Ataxia，IIP	Pons	Remebot	Transcerebellar	76	83	41	Dioplopia	Diffuse midline glioma	IV	Chemo-radiotherapy
20	6	M	Pons	Dysphagia，IIP	Pons	Remebot	Transcerebellar	66	91	45	no	Non conclusive diagnosis		Follow-up
21	5	F	Mesencephalic and pontine	Motor deficit	Pons	Remebot	Transcerebellar	71	105	39	no	Diffuse astrocytoma	II	Radiotherapy
22	9	M	Mesencephalic and pontine	Ataxia	Pons	Remebot	Transcerebellar	68	98	39	no	Diffuse midline glioma	IV	Chemo-radiotherapy
23	36	M	Pons	Ataxia,Facioplegia	Pons	Frame	Transcerebellar	75	129	53	no	Diffuse glioma	II	Radiotherapy
24	31	M	Brainstem	Vertigo,ataxia	Midbrain	Frame	Transfrontal	121	111	45	no	Non conclusive diagnosis		Follow-up
25	55	M	Mesencephalic and pontine	Ataxia, IIP	Midbrain	Frame	Transtemporal	90.2	115	38	no	Diffuse astrocytoma	II	Radiotherapy
26	41	M	Pons	Vertigo,ataxia	Pons	Frame	Transcerebellar	71	137	35	no	Diffuse glioma	II	Radiotherapy
27	11	F	Pons	Motor deficit, IIP	Pons	Frame	Transcerebellar	76	124	45	no	High grade glioma	IV	Chemo-radiotherapy
28	37	F	Brainstem	Facioplegia	Pons	Frame	Transcerebellar	79	131	39	no	Diffuse astrocytoma	II	Radiotherapy
29	46	M	Midbrain	Motor deficit	Midbrain	Frame	Transfrontal	130	117	47	Dioplopia	Diffuse large B-cell lymphoma		Radiotherapy
30	20	M	Mesencephalic and pontine	Sensory deficit, IIP	Midbrain	Frame	Transtemporal	96	124	51	Dioplopia	Diffuse glioma	IV	Chemo-radiotherapy
31	59	F	Mesencephalic and pontine	Ataxia,facioplegia	Pons	Frame	Transcerebellar	81	141	32	no	Diffuse glioma	II	Radiotherapy
32	12	M	Brainstem	Vertigo,Sensory deficit	Midbrain	Frame	Transtemporal	89	120	55	no	Diffuse midline glioma	IV	Chemo-radiotherapy
33	13	F	Brainstem	Vertigo,IIP	Midbrain	Frame	Transtemporal	94	121	60	no	Diffuse midline glioma	IV	Chemo-radiotherapy
* Brainstem=Mesencephalon+Pons+Medulla oblongata(global infiltration)；# IIP：Increased intracranial pressure（headache，nausea & vomitting）
